# Supplementary material for: Incidence of endosymbiont bacteria Wolbachia in cowpea weevil Callosobruchus maculatus Fabricius (Coleoptera, Chrysomelidae)
Source: PLoS One. 2024 Dec 10;19(12):e0313449. doi: 10.1371/journal.pone.0313449 (PMC11630625; doi:10.1371/journal.pone.0313449)
Supplement: S1 Table — (XLSX) [file pone.0313449.s001.xlsx]

## Sheet:  S1 Table
		S1 Table: Samples collections, locations and screening of the Callosobruchus maculatus
Sr. No.	Area	Locality	Collection Year	Total (N1)	Total tested (N2)	12S rRNA [N2), +ve %	COI (N2), +ve %	coxA (N2), +ve %	ftsZ (N2), +ve %	wsp(N2), +ve %
1	Punjab	Faisalabad	2015-2018	100	24	(24), 100	17 (70.83)	12 (50)	10 (41.67)	13 (54.16)
2	Punjab	Lahore	2015-2016	100	24	(23) 95.83	21 (87.5)	11 (45.83)	9 (37.5)	12 (50)
3	Punjab	Multan	2015-2018	100	22	(20) 90.90	18 (81.81)	6 (27.27)	5 (22.72)	7 (31.81)
4	Khyber Pakhtunkhaw	Peshawar	2015-2017	100	22	(22) 100	17 (77.27)	3 (13.64)	4 (18.18)	5 (22.73)
5	Sindh	Hyderabad	2015-2016	100	24	(21) 87.5	18 (75.00)	7 (29.17)	5 (20.83)	9 (41.66)
