# Supplementary material for: Incidence of endosymbiont bacteria Wolbachia in cowpea weevil Callosobruchus maculatus Fabricius (Coleoptera, Chrysomelidae)
Source: PLoS One. 2024 Dec 10;19(12):e0313449. doi: 10.1371/journal.pone.0313449 (PMC11630625; doi:10.1371/journal.pone.0313449)
Supplement: S2 Table — (XLSX) [file pone.0313449.s002.xlsx]

## Sheet: S2 Table
	S2 Table: Primers used, PCR details and obtained products of 12S rRNA, mitochondrial (CO1), wspand (MLST) genes coxA and ftsZ
1	Gene	Hypothetical product	Primer name and sequences	Product obtained bp	Tm (°C)	Reference
			(5′–3′)
2	COI	Cytochrome coxidase subunit I	F: CCAACAGGAATTAAATTTTAGAGATTAGC	554-570	60	[32]
			R: TCCAATGCACTAATCTGCCATATTA
3	12S rRNA	Ribosomal RNA 12S	F: TACTATGTTACGACTTAT	279-360	42	[54]
			R: AAACTAGGATTAGATACCC
4	coxA	Cytochrome c oxidase, subunit I	coxA-F1: TTGGRGCRATYAACTTTATAG	402	55	[40]
			coxA-R1: CTAAAGACTTTKACRCCAGT
8	ftsZ	Cell division protein	ftsZF: GTTGGYAAAGGTGCAGCAGAAGA	434	53	[40]
			ftsZR: CGYACYCATTTKGCTGCAGMATCAA
9	wsp	Outer surface protein	wsp81F: TGGTCCAATAAGTGATGAAGAAAC	462	55	[36]
			wsp691R: AAAAATTAA ACGCTACTCCA
