# Supplementary material for: Incidence of endosymbiont bacteria Wolbachia in cowpea weevil Callosobruchus maculatus Fabricius (Coleoptera, Chrysomelidae)
Source: PLoS One. 2024 Dec 10;19(12):e0313449. doi: 10.1371/journal.pone.0313449 (PMC11630625; doi:10.1371/journal.pone.0313449)
Supplement: S3 Table — (XLSX) [file pone.0313449.s003.xlsx]

## Sheet: S3 Table 
		S3 Table: Pairwise genetic distance and percent identity values based on the 12S rRNA gene sequences with GenBank data.
		1	2	3	4	5	6	7	8	9	10	11	12	13	14	15	16	17	18	19
1	AF004131 (Callosobruchus maculatus)
2	AY625320 (Callosobruchus maculatus)	0.68
3	AY625322 (Callosobruchus maculatus)	0.66	0.06
4	EU553815 (Callosobruchus maculatus)	0.01	0.68	0.67
5	KY856743 (Callosobruchus maculatus)	0.02	0.68	0.67	0.02
6	KY942060 (Callosobruchus maculatus)	0.02	0.68	0.67	0.02	0.02
7	KY942061 (Callosobruchus maculatus)	0.02	0.69	0.67	0.02	0.03	0.03
8	KY942062 (Callosobruchus maculatus)	0.02	0.68	0.67	0.02	0.02	0.02	0.03
9	MN396176 (Callosobruchus maculatus)	0.01	0.68	0.66	0.01	0.02	0.01	0.02	0.02
10	MN396177 (Callosobruchus maculatus)	0	0.67	0.66	0.01	0.01	0.01	0.02	0.01	0
11	MN396179 (Callosobruchus maculatus)	0.11	0.77	0.76	0.11	0.12	0.11	0.12	0.12	0.11	0.1
12	MN396180 (Callosobruchus maculatus)	0.01	0.68	0.66	0.02	0.02	0.02	0.02	0.02	0.01	0.01	0.11
13	MN396181 (Callosobruchus maculatus)	0.04	0.64	0.62	0.04	0.05	0.04	0.05	0.04	0.04	0.03	0.14	0.04
14	MN396182 (Callosobruchus maculatus)	0.01	0.68	0.66	0.01	0.02	0.01	0.02	0.02	0.01	0	0.11	0.01	0.04
15	MN420806 (Callosobruchus maculatus)	0.01	0.68	0.66	0.01	0.02	0.01	0.02	0.02	0.01	0	0.11	0.01	0.04	0.01
16	NC053358 (Callosobruchus maculatus)	0.14	0.81	0.79	0.15	0.15	0.15	0.15	0.15	0.14	0.14	0.12	0.14	0.17	0.14	0.14
17	OQ934051 (Callosobruchus maculatus)	0.01	0.68	0.66	0.02	0.02	0.02	0.02	0.02	0.01	0.01	0.11	0.02	0.04	0.01	0.01	0.14
18	PP209111 (Callosobruchus maculatus)	0.02	0.68	0.67	0.02	0.02	0.02	0.03	0.02	0.02	0.01	0.11	0.02	0.04	0.01	0.01	0.15	0.02
19	PP212965 (Callosobruchus maculatus)	0.02	0.69	0.67	0.03	0.03	0.03	0.03	0.03	0.02	0.02	0.12	0.02	0.05	0.02	0.02	0.15	0.02	0
		% Identity
		1	2	3	4	5	6	7	8	9	10	11	12	13	14	15	16	17	18	19
1	AF004131 (Callosobruchus maculatus)
2	AY625320 (Callosobruchus maculatus)	54.29
3	AY625322 (Callosobruchus maculatus)	55.06	93.3
4	EU553815 (Callosobruchus maculatus)	99.67	54.29	54.41
5	KY856743 (Callosobruchus maculatus)	99.67	53.24	53.59	99.24
6	KY942060 (Callosobruchus maculatus)	100	53.48	53.83	99.49	99.61
7	KY942061 (Callosobruchus maculatus)	99.67	53.48	53.59	98.98	99.36	99.48
8	KY942062 (Callosobruchus maculatus)	100	53.72	54.07	99.24	99.61	99.74	99.48
9	MN396176 (Callosobruchus maculatus)	100	55.21	55.84	99.21	98.31	98.55	98.07	98.31
10	MN396177 (Callosobruchus maculatus)	100	55.35	55.99	99.48	98.55	98.8	98.31	98.55	98.31
11	MN396179 (Callosobruchus maculatus)	90	53.03	53.15	89.87	89	89.23	89.23	89.47	89.68	89.9
12	MN396180 (Callosobruchus maculatus)	100	54.57	55.19	98.98	98.36	98.59	98.12	98.36	99.28	98.8	90.17
13	MN396181 (Callosobruchus maculatus)	99.33	55.74	56.4	98	98	98.29	97.71	98	98.85	99.13	89.17	99.14
14	MN396182 (Callosobruchus maculatus)	100	55.26	55.91	99.47	99.5	99.75	99.25	99.5	100	100	89.83	100	99.13
15	MN420806 (Callosobruchus maculatus)	100	55.24	55.87	99.47	99.5	99.75	99.26	99.5	100	100	89.88	100	99.13	100
16	NC053358 (Callosobruchus maculatus)	87.09	49.4	49.52	88.66	85.24	85.37	85.37	85.62	87.56	87.8	86.7	88.11	86.36	88.4	88.42
17	OQ934051 (Callosobruchus maculatus)	99.29	53.72	54.21	98.93	99.64	99.29	98.93	99.29	99.29	99.29	90.04	99.29	98.58	99.29	99.29	87.28
18	PP209111 (Callosobruchus maculatus)	99.66	54.39	55.1	99.09	99.7	99.39	99.09	99.39	99.39	99.39	89.7	99.39	98.69	99.39	99.39	87.31	100
19	PP212965 (Callosobruchus maculatus)	99.33	54.17	54.85	97.49	97.78	97.51	96.95	97.23	97.51	97.51	87.6	97.51	98.45	97.51	97.51	85.44	100	100
