# Supplementary material for: Incidence of endosymbiont bacteria Wolbachia in cowpea weevil Callosobruchus maculatus Fabricius (Coleoptera, Chrysomelidae)
Source: PLoS One. 2024 Dec 10;19(12):e0313449. doi: 10.1371/journal.pone.0313449 (PMC11630625; doi:10.1371/journal.pone.0313449)
Supplement: S4 Table — (XLSX) [file pone.0313449.s004.xlsx]

## Sheet: S4 Table 
		S4 Table: Intra and inter specific analysis of pairwise genetic distance and percent identity values based on COI gene sequences with GenBank data
		1	2	3	4	5	6	7	8	9	10	11	12	13	14	15	16	17	18	19	20	21	22	23	24
1	DQ459040 (Callosobruchus analis)
2	AY265229 (Callosobruchus chinensis)	52.99
3	DQ459044 (Callosobruchus imitator)	43.21	54.55
4	DQ459041 (Callosobruchus latealbus)	44.06	55.4	45.63
5	MK496677 (Callosobruchus maculatus)	54.12	65.46	55.69	56.54
6	EF570091 (Callosobruchus maculatus)	52.38	63.72	53.95	54.8	2.33
7	EF570087 (Callosobruchus maculatus)	52.09	63.42	53.65	54.5	2.04	0.3
8	PP177610 (Callosobruchus maculatus)	54.13	65.47	55.7	56.55	0.01	2.35	2.05
9	PP188367 (Callosobruchus maculatus)	54.13	65.47	55.7	56.54	0.01	2.34	2.05	0.01
10	PP188097 (Callosobruchus maculatus)	54.13	65.47	55.7	56.54	0.01	2.34	2.04	0	0
11	DQ459042 (Callosobruchus phaseoli)	42.97	54.31	44.54	45.39	55.45	53.71	53.41	55.46	55.46	55.46
12	DQ459045 (Callosobruchus pulcher)	39.06	50.39	40.62	41.47	51.53	49.79	49.49	51.54	51.54	51.54	40.38
13	DQ459038 (Callosobruchus rhodesianus)	43.25	54.59	44.82	45.67	55.73	53.99	53.69	55.74	55.74	55.73	44.58	40.66
14	HM398872 (Callosobruchus subinnotatus)	31.74	43.08	33.31	34.15	44.22	42.48	42.18	44.23	44.23	44.22	33.07	29.15	33.35
15	DQ459037 (Callosobruchus theobromae)	47.68	59.02	49.25	50.1	60.16	58.42	58.12	60.17	60.17	60.16	49.01	45.09	49.29	37.78
16	DQ459039 (Callosobruchus utidai)	42.25	53.59	43.82	44.67	54.73	52.99	52.69	54.74	54.74	54.74	43.58	39.66	43.86	32.35	48.29
17	MH729188 (Euwallacea interjectus)	35.17	46.51	36.74	37.58	47.65	45.91	45.61	47.66	47.65	47.65	36.5	32.58	36.78	25.26	41.21	35.78
18	KP250557 (Euwallacea validus)	31.85	43.19	33.42	34.26	44.32	42.58	42.29	44.34	44.33	44.33	33.18	29.26	33.45	21.94	37.88	32.45	25.37
19	OQ685801 (Rhyzopertha dominica)	31.8	43.14	33.37	34.22	44.28	42.54	42.24	44.29	44.29	44.28	33.13	29.21	33.41	21.9	37.84	32.41	25.33	22
20	MN539426 (Rhyzopertha dominica)	53.58	64.92	55.15	55.99	66.05	64.31	64.02	66.07	66.06	66.06	54.91	50.99	55.18	43.67	59.61	54.18	18.41	43.78	43.73
21	MZ660658 (Sitophilus zeamais)	31.82	43.16	33.39	34.23	44.3	42.55	42.26	44.31	44.3	44.3	33.15	29.23	33.42	21.91	37.85	32.43	25.34	18.97	21.97	43.75
22	OQ685802 (Tribolium castaneum)	33.29	44.63	34.85	35.7	45.76	44.02	43.72	45.77	45.77	45.77	34.61	30.7	34.89	23.38	39.32	33.89	26.81	23.49	23.44	45.22	23.46
23	HM398859 (Tribolium confusum)	31.78	43.12	33.35	34.2	44.26	42.52	42.22	44.27	44.27	44.27	33.11	29.19	33.39	21.88	37.82	32.39	25.31	21.98	21.94	43.71	21.96	23.42
24	KU914001 (Tribolium destructor)	31.81	43.15	33.38	34.22	44.28	42.54	42.25	44.3	44.29	44.29	33.14	29.22	33.41	21.9	37.84	32.41	25.33	22.01	21.96	43.74	21.98	23.45	21.94
		% Identity
		1	2	3	4	5	6	7	8	9	10	11	12	13	14	15	16	17	18	19	20	21	22	23	24
1	DQ459040 (Callosobruchus analis)
2	AY265229 (Callosobruchus chinensis)	83.14
3	DQ459044 (Callosobruchus imitator)	83.53	83.91
4	DQ459041 (Callosobruchus latealbus)	83.63	83.52	85.4
5	MK496677 (Callosobruchus maculatus)	85.22	82.96	87.47	85.63
6	EF570091 (Callosobruchus maculatus)	86.02	83.14	86.59	84.29	98.6
7	EF570087 (Callosobruchus maculatus)	85.82	83.14	87.16	85.25	98.98	98.54
8	PP177610 (Callosobruchus maculatus)	83.67	79.59	86.73	83.67	99.12	98.07	98.25
9	PP188367 (Callosobruchus maculatus)	83.8	80.63	86.62	84.15	99.64	98.56	98.74	99.46
10	PP188097 (Callosobruchus maculatus)	84.06	81.16	87.32	84.42	100	98.92	99.1	100	99.82
11	DQ459042 (Callosobruchus phaseoli)	83.82	86.59	83.53	84.05	85.83	85.82	85.63	84.35	84.15	84.78
12	DQ459045 (Callosobruchus pulcher)	84.78	85.06	85.41	83.63	85.83	86.02	86.59	84.01	83.8	84.42	85.1
13	DQ459038 (Callosobruchus rhodesianus)	85.2	83.91	83.4	85.29	86.86	87.74	87.74	84.01	84.51	84.78	83.32	84.37
14	HM398872 (Callosobruchus subinnotatus)	80.57	0	82.19	82.42	0	0	0	0	0	0	81.28	83.18	83.37
15	DQ459037 (Callosobruchus theobromae)	85.17	84.05	85.03	83.28	86.94	89.49	88.72	89.66	94.74	100	83.14	88.06	85.61	81.99
16	DQ459039 (Callosobruchus utidai)	82.58	84.67	83.74	84.05	83.78	83.14	83.33	81.63	81.69	82.61	83.84	84.24	83.42	83.18	84.72
17	MH729188 (Euwallacea interjectus)	76.56	76.47	75.67	74.78	0	82.35	82.35	0	0	0	75.22	76.96	74.78	73.14	77.18	74.94
18	KP250557 (Euwallacea validus)	72	0	72.24	74.12	0	0	0	0	0	0	72.47	76.18	74.59	73.9	74.29	73.58	83.41
19	OQ685801 (Rhyzopertha dominica)	80.71	0	77.66	75.38	0	0	0	0	0	0	76.65	77.35	76.9	77.65	80.15	78.12	75.24	76.67
20	MN539426 (Rhyzopertha dominica)	81.41	80.43	79.65	82.97	76.62	76.7	77.19	73.86	74.15	74.19	82.58	82	82	0	86.18	79.65	100	0	0
21	MZ660658 (Sitophilus zeamais)	76.78	0	73.7	74.88	0	0	0	0	0	0	76.3	74.64	76.3	77.81	75.36	74.41	77.66	77.5	76.17	0
22	OQ685802 (Tribolium castaneum)	76.71	75	75.4	75.63	0	87.5	87.5	0	0	0	74.89	77.45	75.4	78.91	76.99	75.85	76.55	76.2	79.4	0	77.5
23	HM398859 (Tribolium confusum)	79.81	0	77.25	77.01	0	0	0	0	0	0	79.81	79.38	77.25	80.08	79.86	78.67	77.31	75.65	80.56	0	79.71	82.45
24	KU914001 (Tribolium destructor)	77.25	0	77.2	75.77	0	0	0	0	0	0	76.54	77.73	75.53	77.96	77.49	77.01	74.96	74.96	80.03	0	77.2	80.88	79.9
