# Supplementary material for: Incidence of endosymbiont bacteria Wolbachia in cowpea weevil Callosobruchus maculatus Fabricius (Coleoptera, Chrysomelidae)
Source: PLoS One. 2024 Dec 10;19(12):e0313449. doi: 10.1371/journal.pone.0313449 (PMC11630625; doi:10.1371/journal.pone.0313449)
Supplement: S5 Table — (XLSX) [file pone.0313449.s005.xlsx]

## Sheet: S5 Table  
			S5 Table: Intra and inter specific analysis of pairwise genetic distance and percent identity values based on wsp gene sequences with GenBank data.
		1	2	3	4	5	6	7	8	9	10	11	12	13	14	15	16	17	18	19	20	21	22	23	24	25	26	27	28	29	30	31
1	PQ375109 (wCmac1) Callosobruchus maculatus
2	JX000066 (wAstria) Anastrepha striata	0.14
3	KC668326 (wBbryA1) Bactrocera bryoniae	0.26	0.24
4	KC668319 (wBperA) Bactrocera perkinsi	0.26	0.24	0.09
5	KC668328 (wBstrA1) Bactrocera strigifinis	0.26	0.24	0	0.09
6	KC668332 (wBtryA) Bactrocera tryoni	0.26	0.24	0	0.09	0
7	AB545608 (wCana1) Callosobruchus analis	0.27	0.25	0.26	0.26	0.26	0.26
8	AB469357 (wsp) Callosobruchus analis	0.27	0.25	0.26	0.26	0.26	0.26	0
9	MG255145 (wsp) Callosobruchus chinensis	0.28	0.26	0.18	0.18	0.18	0.18	0.28	0.28
10	AB038325 (wBruAus) Callosobruchus chinensis	0.27	0.25	0.18	0.18	0.18	0.18	0.27	0.27	0.01
11	AB038332 (wBruCon) Callosobruchus chinensis	0.14	0.04	0.24	0.24	0.24	0.24	0.25	0.25	0.26	0.25
12	AB038335 (wBruOri) Callosobruchus chinensis	0.2	0.18	0.23	0.22	0.23	0.23	0.23	0.23	0.24	0.24	0.18
13	AB038338 (wBruOri) Callosobruchus chinensis	0.2	0.18	0.23	0.22	0.23	0.23	0.23	0.23	0.24	0.24	0.18	0
14	AB545609 (wClat1) Callosobruchus latealbus	0.04	0.11	0.23	0.22	0.23	0.23	0.23	0.23	0.24	0.24	0.11	0.16	0.16
15	AB545610 (wClat2) Callosobruchus latealbus	0.26	0.24	0.1	0.08	0.1	0.1	0.26	0.26	0.19	0.18	0.24	0.23	0.23	0.23
16	KR706527 (wCim) Cimex lectularius F	0.3	0.28	0.29	0.29	0.29	0.29	0.24	0.24	0.31	0.3	0.28	0.26	0.26	0.26	0.29
17	KC668331(wDaxaA1) Dacus axanus	0.23	0.21	0.12	0.11	0.12	0.12	0.23	0.23	0.16	0.15	0.21	0.2	0.2	0.2	0.12	0.26
18	KX650073(wMelPop) Drosophila melanogaster	0.25	0.23	0.14	0.13	0.14	0.14	0.25	0.25	0.18	0.17	0.23	0.22	0.22	0.22	0.14	0.28	0.06
19	KJ488947 (wCer4) Rhagoletis cerasi	0.24	0.23	0.13	0.13	0.13	0.13	0.24	0.24	0.17	0.16	0.23	0.21	0.21	0.21	0.13	0.27	0.01	0.07
20	DQ842484 (wCon) Tribolium confusum	0.15	0.05	0.25	0.25	0.25	0.25	0.26	0.26	0.27	0.26	0.03	0.19	0.19	0.12	0.25	0.29	0.22	0.24	0.23
21	AB469356 (wCon) Tribolium confusum	0.14	0.04	0.24	0.24	0.24	0.24	0.25	0.25	0.26	0.25	0.02	0.18	0.18	0.11	0.24	0.28	0.21	0.23	0.23	0.01
22	MG765532 (wAlbA) Aedes albopictus	0.25	0.23	0.13	0.13	0.13	0.13	0.25	0.24	0.17	0.16	0.23	0.21	0.21	0.21	0.13	0.27	0.1	0.12	0.12	0.24	0.23
23	AF020059 (wAlbB) Aedes albopictus	0.24	0.22	0.23	0.23	0.23	0.23	0.24	0.23	0.25	0.24	0.22	0.2	0.2	0.2	0.23	0.27	0.2	0.22	0.21	0.23	0.22	0.22
24	AF295352 (wCad) Bactocera caudata	0.23	0.22	0.23	0.22	0.23	0.23	0.23	0.23	0.25	0.24	0.22	0.2	0.2	0.2	0.23	0.26	0.2	0.22	0.21	0.23	0.22	0.21	0.02
25	AF418556 (wCer1) Rhagoletis cerasi	0.26	0.24	0.14	0.14	0.14	0.14	0.26	0.25	0.18	0.17	0.24	0.22	0.22	0.22	0.14	0.29	0.06	0.02	0.07	0.25	0.24	0.13	0.23	0.22
26	AF418557 (wCer2) Rhagoletis cerasi	0.25	0.24	0.14	0.14	0.14	0.14	0.25	0.25	0.18	0.17	0.24	0.22	0.22	0.22	0.14	0.28	0.06	0.01	0.07	0.24	0.24	0.12	0.22	0.22	0.03
27	AF020084 (wDei) Trichogramma deion	0.18	0.1	0.28	0.28	0.28	0.28	0.29	0.29	0.3	0.3	0.1	0.22	0.22	0.15	0.29	0.32	0.26	0.28	0.27	0.11	0.1	0.27	0.26	0.26	0.28	0.28
28	AF020063 (wMel) Drosophila melanogaster	0.25	0.23	0.14	0.13	0.14	0.14	0.25	0.25	0.18	0.17	0.23	0.22	0.22	0.22	0.14	0.28	0.06	0	0.07	0.24	0.23	0.12	0.22	0.22	0.03	0.01	0.28
29	AF295351 (wMod) Bactocera modica	0.23	0.22	0.23	0.22	0.23	0.23	0.23	0.23	0.25	0.24	0.22	0.2	0.2	0.2	0.23	0.26	0.2	0.22	0.21	0.23	0.22	0.21	0.02	0.01	0.22	0.22	0.26	0.22
30	AF020061 (wPip) Culex pipiens	0.23	0.21	0.23	0.22	0.23	0.23	0.23	0.23	0.24	0.24	0.21	0.2	0.2	0.2	0.23	0.26	0.2	0.22	0.21	0.22	0.22	0.21	0.02	0.01	0.22	0.22	0.26	0.22	0
31	AF295349 (wPyr) Bactocera pyrifoliae	0.14	0.04	0.24	0.24	0.24	0.24	0.25	0.25	0.26	0.25	0	0.18	0.18	0.11	0.24	0.28	0.21	0.23	0.22	0.03	0.02	0.23	0.22	0.22	0.24	0.23	0.1	0.23	0.22	0.21
		% Identity
		1	2	3	4	5	6	7	8	9	10	11	12	13	14	15	16	17	18	19	20	21	22	23	24	25	26	27	28	29	30	31
1	PQ375109 (wCmac1) Callosobruchus maculatus
2	JX000066 (wAstria) Anastrepha striata	82.81
3	KC668326 (wBbryA1) Bactrocera bryoniae	77.75
4	KC668319 (wBperA) Bactrocera perkinsi	74.48	78.95	89.12
5	KC668328 (wBstrA1) Bactrocera strigifinis	77.75	78.96	100	89.12
6	KC668332 (wBtryA) Bactrocera tryoni	77.75	78.96	100	89.12	100
7	AB545608 (wCana1) Callosobruchus analis	73.74	77.4	77.44	75.76	77.44	77.44
8	AB469357 (wsp) Callosobruchus analis	73.95	77.4	77.93	75.8	77.93	77.93	99.63
9	MG255145 (wsp) Callosobruchus chinensis	75	77.22	79.12	80.82	79.12	79.12	71.48	71.62
10	AB038325 (wBruAus) Callosobruchus chinensis	74.79	77.16	79.26	80.43	79.26	79.26	72.6	72.73	99.62
11	AB038332 (wBruCon) Callosobruchus chinensis	85.23	93.69	77.15	76.11	77.15	77.15	77.62	77.94	77.61	78.34
12	AB038335 (wBruOri) Callosobruchus chinensis	76.4	80.07	78.33	77.56	78.33	78.33	75.54	75.68	79.03	79.89	79.29
13	AB038338 (wBruOri) Callosobruchus chinensis	76.4	79.89	78.15	77.38	78.15	78.15	75.36	75.5	78.84	79.71	79.11	99.82
14	AB545609 (wClat1) Callosobruchus latealbus	93.63	86.15	79.65	77.94	79.65	79.65	76.98	77.3	78.15	78.85	88.04	80.5	80.32
15	AB545610 (wClat2) Callosobruchus latealbus	75.26	76.48	87.3	90.68	87.3	87.3	75.81	76.12	81.41	82.19	76.43	77.64	77.46	78.93
16	KR706527 (wCim) Cimex lectularius F	70.83	69.18	69.18	67.78	69.18	69.18	71.08	71.25	67.82	68.51	68.95	70.53	70.53	68.42	68.71
17	KC668331(wDaxaA1) Dacus axanus	75.68	78.05	88.56	89.9	88.56	88.56	76.87	77.37	82.22	82.38	75.84	78.57	78.39	77.78	87.61	70.05
18	KX650073(wMelPop) Drosophila melanogaster	74.74	76.54	82.81	84.81	82.81	82.81	72.82	73.31	78.89	79.21	75.17	76.16	75.99	76.54	83.19	73.34	87.81
19	KJ488947 (wCer4) Rhagoletis cerasi	75.47	75.7	86.9	87.65	86.9	86.9	76.11	76.54	80.29	81.28	75.09	78	77.82	77.21	86.52	69.88	98.57	86.22
20	DQ842484 (wCon) Tribolium confusum	86.29	92.36	75.95	75.1	75.95	75.95	77.07	77.43	76.24	76.45	97.7	78.73	78.73	88.36	74.85	68.02	74.19	73.35	73.79
21	AB469356 (wCon) Tribolium confusum	86.29	92.88	78.34	76.94	78.34	78.34	77.98	78.61	77.8	78.88	97.26	80.14	79.96	88.93	77.1	69.12	77.18	76.18	76.71	100
22	MG765532 (wAlbA) Aedes albopictus	77.32	75.07	83.14	83.09	83.14	83.14	73	73.91	78.8	80.54	75.37	76.85	76.85	75.74	81.19	71.18	86.63	81.84	86.26	74.12	76.23
23	AF020059 (wAlbB) Aedes albopictus	76.15	80.71	79.97	78.25	79.97	79.97	77.38	77.84	74.49	75.49	79.64	79.79	79.61	78.39	79.11	69.11	78.63	76.6	77.99	78.53	80.25	75.22
24	AF295352 (wCad) Bactocera caudata	75.94	81.42	80.31	78.77	80.31	80.31	77.92	78.55	74.31	74.96	80.36	78.53	78.35	78.39	79.11	68.94	78.98	76.09	78.17	79.75	81.31	74.93	97.85
25	AF418556 (wCer1) Rhagoletis cerasi	74.54	74.37	81.61	84.07	81.61	81.61	72.14	72.8	77.66	78.35	74.83	75.13	74.96	75.86	83.02	74.04	86.96	97.28	86.22	72.76	75.51	81.84	75.93	76.09
26	AF418557 (wCer2) Rhagoletis cerasi	74.74	75.04	81.61	83.9	81.61	81.61	72.82	73.31	78.01	79.04	75.34	76.16	75.99	76.71	83.02	74.04	86.96	99.32	86.22	73.54	76.35	81.56	76.6	76.09	97.62
27	AF020084 (wDei) Trichogramma deion	80.88	88.43	74	74.12	74	74	75.45	75.94	76.78	76.99	90.91	77.64	77.46	84.63	74.42	66.43	73.87	72.97	72.85	89.56	90.13	72.17	76.9	77.25	72.3	73.14
28	AF020063 (wMel) Drosophila melanogaster	74.74	75.92	82.12	84.13	82.12	82.12	72.53	73.02	78.55	79.07	75.04	76.03	75.86	76.54	83.05	73.04	87.18	99.68	85.91	73.2	76.05	81.34	76.47	75.97	96.94	98.98	72.85
29	AF295351 (wMod) Bactocera modica	75.94	81.24	80.31	78.77	80.31	80.31	78.1	78.72	74.12	74.78	80.18	78.71	78.53	78.57	79.11	68.76	78.81	76.09	78.17	79.75	81.13	74.93	98.21	99.28	76.09	76.09	77.07	75.97
30	AF020061 (wPip) Culex pipiens	75.94	81.24	80.14	78.6	80.14	80.14	78.1	78.72	74.21	74.87	80.18	78.71	78.53	78.39	79.02	68.76	78.81	76.09	78.17	79.55	81.13	75.07	98.21	99.28	76.09	76.09	77.25	75.97	99.64
31	AF295349 (wPyr) Bactocera pyrifoliae	85.23	93.78	77.47	76.45	77.47	77.47	77.62	78.25	77.61	78.34	100	79.29	79.11	88.04	76.43	68.95	76.17	75.51	75.35	97.7	97.3	75.94	79.93	80.63	75.17	75.68	91.04	75.38	80.46	80.46
