# Supplementary material for: Incidence of endosymbiont bacteria Wolbachia in cowpea weevil Callosobruchus maculatus Fabricius (Coleoptera, Chrysomelidae)
Source: PLoS One. 2024 Dec 10;19(12):e0313449. doi: 10.1371/journal.pone.0313449 (PMC11630625; doi:10.1371/journal.pone.0313449)
Supplement: S6 Table — (XLSX) [file pone.0313449.s006.xlsx]

## Sheet: S6 Table 
				S6 Table: Intra and inter specific analysis of pairwise genetic distance and percent identityvalues based on coxA gene (MLST) and comparison with GenBank data.
		1	2	3	4	5	6	7	8	9	10	11	12	13	14	15	16	17	18	19	20	21	22	23
1	DQ842273 (Brugia malayi)
2	DQ842275 (Cimex lectularius)	0.12
3	DQ842301 (Tribolium confusum)	0.12	0.13
4	DQ842304 (Drosophila melanogaster)	0.11	0.12	0.11
5	FJ390243 (Tribolium confusum)	0.12	0.13	0	0.11
6	FJ390245 (Onchocerca volvulus)	0.12	0.13	0.13	0.11	0.13
7	FJ390247 (Folsomia candida)	0.18	0.19	0.19	0.17	0.19	0.19
8	FJ390248 (Zootermopsis angusticollis)	0.1	0.11	0.11	0.06	0.11	0.11	0.17
9	FJ444858 (Pityogenes chalcographus)	0.12	0.13	0.06	0.11	0.06	0.12	0.18	0.11
10	FJ713750 (Nilaparvata lugens)	0.12	0.13	0.06	0.11	0.06	0.12	0.18	0.11	0.05
11	JF494856 (Glossina morsitans morsitans)	0.11	0.12	0.12	0.02	0.12	0.12	0.17	0.06	0.11	0.11
12	KF452561 (Bemisia tabaci)	0.12	0.13	0	0.12	0	0.13	0.19	0.11	0.06	0.06	0.12
13	KF452563 (Bemisia tabaci)	0.12	0.13	0	0.12	0	0.13	0.19	0.11	0.06	0.06	0.12	0
14	KF452567 (Bemisia afer)	0.11	0.12	0.05	0.1	0.05	0.11	0.17	0.1	0.04	0.04	0.1	0.05	0.05
15	KP114104 (Torotrogla merulae)	0.13	0.09	0.14	0.13	0.14	0.14	0.2	0.12	0.14	0.14	0.13	0.15	0.15	0.13
16	KP114110 (Torotrogla cardueli)	0.21	0.22	0.22	0.2	0.22	0.22	0.2	0.2	0.21	0.21	0.2	0.22	0.22	0.2	0.23
17	KP114111 (Torotrogla cardueli)	0.19	0.21	0.2	0.19	0.2	0.2	0.19	0.19	0.2	0.2	0.19	0.21	0.21	0.19	0.22	0.04
18	KP114112 (Torotrogla rubeculi)	0.13	0.05	0.14	0.13	0.14	0.14	0.2	0.12	0.14	0.14	0.13	0.15	0.15	0.13	0.1	0.23	0.22
19	KU255267 (Dirofilaria immitis)	0.14	0.16	0.15	0.14	0.15	0.07	0.21	0.14	0.15	0.15	0.14	0.16	0.16	0.14	0.17	0.24	0.23	0.17
20	KY316070 (Asparagus officinalis)	0.1	0.12	0.11	0	0.11	0.11	0.17	0.05	0.11	0.11	0.02	0.12	0.12	0.1	0.13	0.2	0.19	0.13	0.14
21	LC062513 (Euwallacea interjectus)	0.11	0.12	0.12	0.03	0.12	0.12	0.18	0.06	0.12	0.12	0.03	0.12	0.12	0.11	0.14	0.21	0.2	0.14	0.15	0.03
22	LC062528 (Euwallacea validus)	0.11	0.12	0.12	0.03	0.12	0.12	0.18	0.06	0.12	0.12	0.03	0.12	0.12	0.11	0.14	0.21	0.2	0.14	0.15	0.03	0.01
23	PP331220 (Callosobruchus maculatus)	0.14	0.15	0.03	0.13	0.03	0.15	0.2	0.13	0.07	0.07	0.13	0.03	0.03	0.06	0.16	0.23	0.22	0.16	0.17	0.13	0.14	0.14
		% Identity
		1	2	3	4	5	6	7	8	9	10	11	12	13	14	15	16	17	18	19	20	21	22	23
1	DQ842273 (Brugia malayi)
2	DQ842275 (Cimex lectularius)	89.55
3	DQ842301 (Tribolium confusum)	89.3	89.55
4	DQ842304 (Drosophila melanogaster)	91.04	87.31	88.06
5	FJ390243 (Tribolium confusum)	89.3	89.55	100	88.06
6	FJ390245 (Onchocerca volvulus)	89.03	89.97	89.34	87.15	89.73
7	FJ390247 (Folsomia candida)	83.28	82.4	83.58	87.1	83.85	84.89
8	FJ390248 (Zootermopsis angusticollis)	91.29	88.06	88.31	94.78	88.51	89.12	86.4
9	FJ444858 (Pityogenes chalcographus)	90.05	89.05	95.27	88.56	95.27	89.03	83.58	88.81
10	FJ713750 (Nilaparvata lugens)	89.8	91.04	94.78	88.81	94.94	90.94	84.14	89.43	95.27
11	JF494856 (Glossina morsitans morsitans)	89.55	87.81	87.31	98.01	87.31	88.09	87.1	94.28	87.81	88.31
12	KF452561 (Bemisia tabaci)	89.05	89.3	99.75	87.81	99.77	89.43	83.57	88.28	95.02	94.84	87.06
13	KF452563 (Bemisia tabaci)	89.05	89.3	99.75	87.81	99.77	89.43	83.57	88.28	95.02	94.84	87.06	100
14	KF452567 (Bemisia afer)	90.3	89.55	96.27	89.8	96.55	90.33	85.27	90.11	96.52	96.86	89.8	96.41	96.41
15	KP114104 (Torotrogla merulae)	87.88	91.92	89.39	85.35	89.05	90.48	82.38	87.14	90.91	90.57	86.36	88.68	88.68	90.57
16	KP114110 (Torotrogla cardueli)	83.33	83.33	83.33	82.32	83.33	82.86	83.81	80.95	84.85	81.13	83.84	83.02	83.02	84.43	81.74
17	KP114111 (Torotrogla cardueli)	84.85	83.84	84.85	83.84	84.76	82.38	83.81	82.38	85.35	82.08	84.85	84.43	84.43	84.91	81.97	96.29
18	KP114112 (Torotrogla rubeculi)	88.38	93.94	88.38	87.37	88.1	90	83.33	86.19	88.89	88.68	87.88	87.74	87.74	88.68	89.24	83.86	84.39
19	KU255267 (Dirofilaria immitis)	87.66	87.92	87.4	85.86	87.32	93.14	83.23	87.07	86.63	87.59	85.86	87.11	87.11	87.83	87.03	81.62	81.62	88.65
20	KY316070 (Asparagus officinalis)	91.29	87.06	88.31	99.75	88.28	87.31	87.25	94.71	88.81	89.01	97.76	87.89	87.89	89.69	84.76	82.54	84.44	88.25	86.56
21	LC062513 (Euwallacea interjectus)	89.55	88.31	86.82	96.77	86.82	87.46	86.22	93.78	87.31	87.81	97.26	86.57	86.57	89.3	85.86	82.32	83.33	88.38	85.6	97.01
22	LC062528 (Euwallacea validus)	90.55	86.82	87.06	98.26	87.06	86.83	86.8	93.78	87.56	87.81	97.26	86.82	86.82	89.3	83.84	83.84	84.34	87.37	85.86	98.51	98.01
23	PP331220 (Callosobruchus maculatus)	87.81	88.31	97.51	88.06	97.51	87.46	82.11	88.06	93.78	93.28	87.56	97.26	97.26	94.78	87.37	81.31	82.83	85.86	86.63	88.31	87.31	87.06
