# Supplementary material for: Incidence of endosymbiont bacteria Wolbachia in cowpea weevil Callosobruchus maculatus Fabricius (Coleoptera, Chrysomelidae)
Source: PLoS One. 2024 Dec 10;19(12):e0313449. doi: 10.1371/journal.pone.0313449 (PMC11630625; doi:10.1371/journal.pone.0313449)
Supplement: S7 Table — (XLSX) [file pone.0313449.s007.xlsx]

## Sheet: S7 Table 
		S7 Table: Intra and inter specific analysis of pairwise genetic distance and percent identity values based on ftsZ gene (MLST) and comparison with GenBank entries.
		1	2	3	4	5	6	7	8	9	10	11	12	13	14	15	16	17	18	19	20	21	22
1	AB080665 (Callosobruchus chinensis)
2	AJ276501 (Onchocerca volvulus)	0.18
3	AY227738 (Rhagoletis cerasi)	0.04	0.16
4	AY764283 (Zootermopsis angusticollis)	0.09	0.16	0.06
5	DQ842311 (Cimex lectularius)	0.15	0.14	0.13	0.13
6	DQ842337 (Tribolium confusum)	0.14	0.17	0.11	0.11	0.14
7	DQ842340 (Drosophila melanogaster)	0.04	0.15	0	0.06	0.13	0.11
8	DQ842341 (Brugia malayi)	0.17	0.16	0.15	0.15	0.1	0.16	0.14
9	PQ375108 (Callosobruchus maculatus)	0.14	0.17	0.11	0.11	0.14	0.02	0.11	0.16
10	JF494874 (Glossina morsitans morsitans)	0.04	0.16	0.01	0.07	0.13	0.12	0.01	0.15	0.12
11	JQ013512 (Bemisia tabaci)	0.13	0.17	0.11	0.11	0.14	0.02	0.11	0.16	0.02	0.11
12	JX524742 (Dirofilaria immitis)	0.18	0.12	0.15	0.15	0.14	0.17	0.15	0.16	0.17	0.16	0.16
13	JX870495 (Rhagoletis cerasi)	0.14	0.17	0.11	0.11	0.14	0.02	0.11	0.16	0.02	0.12	0.02	0.17
14	KC305361 (Tribolium confusum)	0.13	0.17	0.11	0.11	0.14	0.01	0.1	0.16	0.02	0.11	0.01	0.16	0.02
15	KF452573 (Bemisia afer)	0.14	0.17	0.11	0.11	0.15	0.02	0.11	0.16	0.02	0.12	0.02	0.17	0.02	0.02
16	KF452578 (Bemisia tabaci)	0.13	0.17	0.11	0.11	0.14	0.02	0.11	0.16	0.02	0.11	0.01	0.16	0.02	0.01	0.02
17	KF717550 (Drosophila simulans)	0.04	0.16	0	0.07	0.13	0.12	0.01	0.15	0.12	0.01	0.11	0.16	0.11	0.11	0.12	0.11
18	KJ546857 (Rhagoletis cerasi)	0.04	0.16	0	0.06	0.13	0.11	0	0.15	0.11	0.01	0.11	0.15	0.11	0.11	0.11	0.11	0
19	KJ546858 (Rhagoletis cerasi)	0.14	0.17	0.11	0.11	0.14	0.02	0.11	0.16	0.02	0.12	0.02	0.17	0	0.02	0.02	0.02	0.12	0.11
20	KJ546859 (Rhagoletis cerasi)	0.04	0.15	0.01	0.06	0.12	0.11	0.01	0.14	0.11	0.02	0.1	0.15	0.11	0.1	0.11	0.1	0.02	0.02	0.11
21	KP114113 (Torotrogla merulae)	0.16	0.15	0.13	0.13	0.09	0.15	0.13	0.08	0.15	0.14	0.14	0.14	0.15	0.14	0.15	0.14	0.14	0.13	0.15	0.13
22	KU255350 (Cimex lectularius)	0.15	0.14	0.13	0.13	0	0.14	0.13	0.1	0.14	0.13	0.14	0.14	0.14	0.14	0.14	0.14	0.13	0.13	0.14	0.12	0.08
		% Identity
		1	2	3	4	5	6	7	8	9	10	11	12	13	14	15	16	17	18	19	20	21	22
1	AB080665 (Callosobruchus chinensis)
2	AJ276501 (Onchocerca volvulus)	84.81
3	AY227738 (Rhagoletis cerasi)	95.23	87.34
4	AY764283 (Zootermopsis angusticollis)	91.64	86.78	94.57
5	DQ842311 (Cimex lectularius)	87.82	88.74	88.97	89.89
6	DQ842337 (Tribolium confusum)	88.05	84.37	89.89	89.89	87.13
7	DQ842340 (Drosophila melanogaster)	97.24	85.98	99.77	94.48	89.2	90.11
8	DQ842341 (Brugia malayi)	86.44	86.9	87.59	87.59	90.8	85.52	87.82
9	PQ375108 (Callosobruchus maculatus)	88.02	85.25	89.86	89.4	87.33	98.85	90.09	85.71
10	JF494874 (Glossina morsitans morsitans)	96.32	85.52	99.31	93.56	88.74	89.43	99.08	86.9	89.4
11	JQ013512 (Bemisia tabaci)	88.74	85.06	90.57	90.11	87.36	99.31	90.8	86.21	99.08	90.11
12	JX524742 (Dirofilaria immitis)	85.06	89	87.55	86.51	87.79	85.76	86.63	85.47	85.42	86.63	86.05
13	JX870495 (Rhagoletis cerasi)	88.28	85.06	90.11	89.66	87.36	98.85	90.34	86.21	99.08	89.66	99.54	85.76
14	KC305361 (Tribolium confusum)	90.29	87.29	92.67	90.66	86.67	100	90.61	85.76	99.39	89.7	99.7	87.61	99.39
15	KF452573 (Bemisia afer)	87.53	85.24	89.4	89.4	87.36	98.62	90.34	86.67	98.85	89.66	99.31	86.07	99.31	99.13
16	KF452578 (Bemisia tabaci)	87.94	86.07	90.23	90.23	87.36	98.85	90.8	86.21	98.85	90.11	99.54	86.35	99.08	99.13	98.54
17	KF717550 (Drosophila simulans)	96.44	85.98	99.79	94.14	88.74	89.66	99.54	87.36	89.63	99.08	90.34	86.44	89.89	90.59	89.29	90.13
18	KJ546857 (Rhagoletis cerasi)	96.69	86.34	100	94.41	88.97	89.89	99.77	87.59	89.86	99.31	90.57	86.91	90.11	90.43	89.4	90.23	99.79
19	KJ546858 (Rhagoletis cerasi)	87.58	85.71	89.86	89.44	87.36	98.85	90.34	86.21	99.08	89.66	99.54	86.35	100	99.13	98.75	98.54	89.54	89.86
20	KJ546859 (Rhagoletis cerasi)	96.41	86.1	98.65	94.62	89.1	90.49	99.07	88.17	90.47	98.14	91.18	86.63	90.72	90.72	90.81	91.03	98.41	98.65	90.81
21	KP114113 (Torotrogla merulae)	81.94	87.58	83.08	89.59	91.49	87.59	88.97	92.41	87.1	88.51	87.82	87.76	87.59	89.01	87.88	87.88	88.62	88.96	87.88	89.24
22	KU255350 (Cimex lectularius)	87.85	89.13	89.13	90.41	100	87.13	89.2	90.8	87.33	88.74	87.36	87.91	87.36	86.86	87.5	87.28	88.67	89.01	87.5	89.46	92.08
